# Supplementary material for: DNA Metabarcoding Reveals the Diet and Conservation Needs of the Chinese Crested Tern and Greater Crested Terns in Zhejiang Breeding Islands
Source: Ecol Evol. 2026 Apr 16;16(4):e73492. doi: 10.1002/ece3.73492 (PMC13087090; doi:10.1002/ece3.73492)
Supplement: Supplementary file 4 — Table S1: Reporting checklist of DNA metabarcoding in this study. Table S2: Summary of sequence filtering. Table S3: Summary of dominant fish species in surrounding waters of Xiangshan Island based on regional fishery surveys. [file ECE3-16-e73492-s003.xlsx]

## Sheet: TableS1
Supplementary Table 1 Reporting checklist of DNA metabarcoding in this study
Step		Reporting Requirements
Methods - Laboratory Space
General laboratory space layout	A unidirectional work flow was used with pre and post PCR spaces in separate rooms.	Report
Contamination mitigation efforts in the laboratory	Strict laboratory procedures were followed to minimize contamination, including the use of dedicated workspaces and negative controls at each step.	Report
Methods - Metabarcoding Assay-12S of fish
Target gene name	Mitochondrial 12S rRNA gene for fish detection.	Report
Target amplicon length	Approximately 180 bp for the 12S MiFish U assay.	Report
Target taxa	Assay targets fishes as the primary prey group.	Report
Primers, sequence, reference, modifications to published primers	12S MiFish U primers (Miya et al. 2015): MiFish U F 5′ GTCGGTAAAACTCGTGCCAGC 3′; MiFish U R 5′ CATAGTGGGGTATCTAATCCCAGTTTG 3′. No modifications to published primer sequences were applied.	Report
Assay validation	Sampling sufficiency was evaluated using species accumulation curves based on filtered ASV data. The 12S accumulation curve reached an asymptote, indicating adequate sampling.	Report
Methods - Metabarcoding Assay-COI for metazoan
Target gene name	Mitochondrial COI gene for broad metazoan detection.	Report
Target amplicon length	Approximately 313 bp for the COI assay.	Report
Target taxa	Assay intended to capture broad marine metazoans.	Report
Primers, sequence, reference, modifications to published primers	COI primers (Geller et al. 2013; Leray et al. 2013): mlCOIintF 5′ GGWACWGGWTGAACWGTWTAYCCYCC 3′; jgHCO2198R 5′ TAIACYTCIGGRTGICCRAARAAYCA 3′. No modifications to published primer sequences were applied.	Report
Assay validation	Sampling sufficiency was evaluated using species accumulation curves based on filtered ASV data. The COI accumulation curve did not reach an asymptote.	Report
Methods - Environmental Sample Collection
Number of field samples	A total of 50 field samples were collecetd.	Report
Definition of field sample	Field samples comprise a single fecal specimen collected either on cardboard at common habitat locations or via sterile swabs from the cloaca during bird banding operations.	Report
Sampling dates	Field observations and fecal sample collection were conducted from May to July 2025.	Report
Sampling locations/ Geographic coordinates and geodetic datum used or Non-disclosure statement	Sampling was conducted at Jiushan Islands National Nature Reserve (122°09′18″E to 122°15′24″E, 29°22′30″N to 29°28′36″N) and Nanji Islands National Nature Reserve (27°27′N, 121°25′E) in Zhejiang Province, China.	Report
Capture methods and materials	Routine passive collection used cardboard sheets placed at common perching sites, with collection within 12 h of deposition based on real time cameras. Banding collection used sterile cotton swabs to collect fecal material directly from the cloaca with confirmed species identity.	Report
Sample processing method	Fecal material was transferred into sterile tubes and immediately preserved in a DNA preservation solution prior to downstream DNA extraction.	Report
Volume/ Mass of sample collected	Approximately 0.2 to 0.5g of faecal material was collected per sample.	Report
Volume/ Mass of sample processed	Approximately 0.2 to 0.5 g of faecal material was collected per sample; a subsample was used for DNA extraction according to the kit protocol.	Report
Sample preservation method	The samples were immediately immersed in a DNA preservation solution and kept in a low-temperature sealed state until they were subjected to laboratory processing.	Report
Sample storage conditions	Samples were immediately preserved in a DNA stabilising solution, kept on ice, stored at minus 20 degrees Celsius at the field base, and transferred weekly to an onshore laboratory for long term storage at minus 80 degrees Celsius until processing.	Report
Sample storage duration	Stored filters were extracted 30 days after collection.	Report
Environmental parameters		If Applicable
Contamination mitigation efforts in the field	Contamination mitigation efforts in the field included using sterile single use consumables, handling one sample at a time, replacing disposable gloves after each sampling event, and immediately placing samples into DNA preservation buffer in sealed tubes.	Report
Positive and Negative (Site/ Field/ Equipment) controls	Negative controls included site field blanks consisting of sterile tubes containing only DNA preservation buffer that were opened during sampling and processed alongside samples, plus equipment blanks from sterile swabs or empty tubes handled in the same way, while no positive controls were applied at the field stage.	Report
Methods - Nucleic Acid Extraction
Extraction method (if using a commerical kit provide name of kit and manufacturer)	Genomic DNA was extracted using the E.Z.N.A. Soil DNA Kit (Omega Bio Tek, Norcross, GA, USA)	Report
Changes/ modification to a published method or kit	No modifications were made; DNA extraction followed the manufacturer’s protocol without changes.	Report
Amount of sample extracted	Approximately 0.1 to 0.25 g of faecal material (100 to 250 mg) was used per extraction, following the kit protocol.	Report
Extraction storage conditions and duration	Extracted DNA was stored at minus 20 degrees Celsius until PCR amplification.	Report
Negative extraction controls	For each round of extractions, one negative control extraction was performed without addition of biological material.	Report
Methods - PCR Amplification and Library Preparation
Library preparation method	Library preparation followed the Majorbio amplicon workflow: barcode tagged primers were used for target amplification; triplicate PCRs per sample were pooled, visualised on 2 percent agarose gel, gel purified, quantified using the QuantiFluor ST system, and pooled in equimolar proportions; sequencing adapters were added by PCR, followed by gel purification, Tris HCl elution and sodium hydroxide …	Report
Thermal cycling conditions (temperatures, time at temperature, # cycles, annealing temperature(s))	Thermal cycling conditions: initial denaturation at 95°C for 2 min; then 30 to 35 cycles of 95°C for 20 s, annealing at Tm minus 5°C for 20 s, extension at 72°C (about 4 kb per min); final extension at 72°C for 5 min.	Report
Master mix composition: Final reaction volume (μl)	Final reaction volume was 20 µl.	Report
Master mix composition: name and manufacturer	TransStart Fastpfu DNA Polymerase (TransGen Biotech, AP221 02).	Report
Master mix composition: Taq concentration (X)	ReadyMix used at 1× final concentration.	Report
Master mix composition: Final concentration of each primer (forward and reverse)	Final concentration of each primer (forward primer and reverse primer) is 0.2µM each.	Report
Master mix composition: Volume of water added (μl)	9.8µl water was added to each reaction.	Report
Master mix composition: Volume (μl) or concentration of template NA	Template NA: 2.0 µl (about 10 ng DNA).	Report
PCR clean up methods	Gel excision and purification using the AxyPrepDNA Gel Extraction Kit (Axygen).	Report
PCR controls (Positive PCR positive mock community, Negative PCR or No-template) and indicate whether or not controls were also sequenced	No positive or negative PCR controls, including no template controls, were included, therefore no control libraries were prepared or sequenced.	Report
Methods - Sequencing
Sequencing instrument/ platform	Illumina NextSeq 2000. DNA metabarcoding sequencing was conducted by Majorbio Technology Co., Ltd. (Shanghai, China).	Report
Sequencing chemistry kit and manufacturer	A MiSeq Reagent Kit v2 (500 cycle) was used for 2 x 250 bp paired-end sequencing.	Report
Sequencing quality control steps	The sequencing facility removed sequencing adapters, demultiplexed samples, and removed PhiX in initial quality control steps.	Report
Methods - Bioinformatics and Reference Database
Database creation: Source of sequences and steps to identify locus of interest	Sequences were obtained from barcoded PCR amplicons and sequenced as paired end reads on an Illumina NextSeq 2000. The locus of interest was defined by the primer targeted region. Reads were demultiplexed by sample barcodes, quality filtered, merged based on paired end overlap, then denoised to ASVs, and the ASV representative sequences from the target region were used for downstream taxonomic as…	Report
Database creation: Method for sequence curation	Sequence curation was done by quality control and filtering of paired end reads, merging reads based on overlap, and denoising (DADA2) to generate ASV representative sequences and the ASV abundance table.	Report
Database creation: Link to database or repository	For 12S of fish: Mitofish database, Release 3.75; for COI of metazoan: NCBI nt (nucleotide) database (https://www.ncbi.nlm.nih.gov/nucleotide/; accessed October 2025)	Report
Primer removal (trimming): program, version, parameters	Primer and barcode sequences were removed during demultiplexing in the Majorbio pipeline , with 0 barcode mismatches allowed and up to 2 primer mismatches permitted.	Report
QC program: program, version, parameters	Raw reads were quality controlled and denoised to generate amplicon sequence variants using the DADA2 algorithm within QIIME2.	Report
Read pair merging: program, version, parameters	Read pair merging was performed in the QIIME2 workflow by joining paired end reads based on their overlap.	Report
Chimera removal: program, version, parameters	DADA2 includes chimera removal in standard workflows.	Report
Clustering: OTUs or ASVs (and thresholds)	Sequences were denoised using DADA2 within QIIME2 to generate amplicon sequence variants (ASVs).	Report
Taxonomic assignment method	Taxonomic annotation was performed using the Mitofish reference database, Release 3.75.	Report
Taxonomic assignment parameters (and thresholds)	Taxonomic annotation was performed against the MitoFish reference database (Release 3.75) within QIIME2; unassigned and non prey taxa were removed, and only taxa with relative read abundance greater than 1 percent were retained for downstream analyses.	Report
Results - Sequencing Summary Statistics-12S of fish
Total number of raw sequence reads produced	3051017 reads.	Report
Total number of reads assigned to indices	1335703 reads.	Report
Total number of reads that made it through bioinformatic filtering	After quality filtering and DADA2 denoising, 1335703 high quality reads were retained for the 12S dataset across 44 samples.	Report
Total number of reads used for final/ subsequent analyses	Final downstream analyses used the fish 12S marker data, with 1335703 reads across 44 samples.	Report
Total number of OTUs or ASVs assigned to taxa (and to what level of taxonomy)	After taxonomic annotation and filtering of unlikely prey taxa, 36 fish species were retained, spanning 10 orders, 23 families, and 33 genera.	Report
Results from Controls	No extraction controls or PCR controls were included, therefore no controls were sequenced.	Report
Results - Sequencing Summary Statistics
Total number of raw sequence reads produced	COI: 1908258 reads.	Report
Total number of reads assigned to indices	COI: 508 reads.	Report
Total number of reads that made it through bioinformatic filtering	After quality filtering and DADA2 denoising, 708 high quality reads were retained for the COI dataset across 17 samples.	Report
Total number of reads used for final/ subsequent analyses	COI data were not used for downstream analyses due to very low read counts (708 reads across 17 samples).	Report
Total number of OTUs or ASVs assigned to taxa (and to what level of taxonomy)	COI amplification yielded very low read counts; no robust taxonomic summary was generated for downstream inference.	Report
Results - Data Archiving and Availability
Raw sequence data archiving	Raw sequences were deposited in the Genome Sequence Archive (GSA) repository under accession number CRA037280.	Report

## Sheet: TableS2
					12S	DADA2		Resample					COI	DADA2		Resample
Sample ID	Site	Date	Stage	Sampling ethod	Quality filtered reads	Denoised ASVs	Denoised reads	Resample ASVs	Resample reads	12S final retained reads	12S final retained ASVs		Quality filtered reads	Denoised ASVs	Denoised reads	Resample ASVs	Resample reads
A1	Xiangshan	5.25	Breeding	Routine sampling	57016	7	54348	8	35516	4	31225		48423	13	47780	No target prey
A2	Xiangshan	5.25	Breeding	Routine sampling	40894	2	40487	No target prey		—	—		PCR amplification failed
A4	Xiangshan	6.8	Breeding	Routine sampling	51241	5	50375	5	35516	3	35416		PCR amplification failed
A9	Xiangshan	6.8	Breeding	Routine sampling	60928	4	57780	4	35516	2	22559		PCR amplification failed
A14	Xiangshan	6.8	Breeding	Routine sampling	58009	4	54750	4	35516	4	35516		PCR amplification failed
A15	Xiangshan	6.25	Breeding	Routine sampling	53911	3	53501	3	35516	3	35516		PCR amplification failed
A18	Xiangshan	6.25	Nestling	Routine sampling	61958	5	55919	5	35516	5	35516		PCR amplification failed
A20	Xiangshan	6.25	Nestling	Routine sampling	59173	6	55942	6	35516	6	35516		PCR amplification failed
A21	Xiangshan	6.25	Nestling	Routine sampling	56710	12	52631	12	35516	10	30202		PCR amplification failed
A22	Xiangshan	6.25	Nestling	Routine sampling	59514	13	58140	13	35516	12	35504		65369	18	60159	12	21475
A23	Xiangshan	6.25	Nestling	Routine sampling	62886	28	58908	28	35516	27	35512		48659	28	47837	19	21475
A24	Xiangshan	6.25	Nestling	Routine sampling	62263	5	62248	5	35516	5	35516		PCR amplification failed
A25	Xiangshan	6.25	Nestling	Routine sampling	72094	17	66684	17	35516	17	35516		51634	19	47846	11	21475
A26	Xiangshan	6.25	Nestling	Routine sampling	68357	7	65992	7	35516	6	35514		43495	7	39910	6	21475
A27	Xiangshan	6.25	Nestling	Routine sampling	52623	4	52134	4	35516	4	35516		PCR amplification failed
A28	Xiangshan	6.25	Nestling	Routine sampling	61982	7	60962	7	35516	6	35510		PCR amplification failed
A29	Xiangshan	6.25	Nestling	Routine sampling	59088	9	58383	9	35516	8	34953		55015	9	50354	3	21475
A30	Xiangshan	6.27	Nestling	Routine sampling	60482	8	59642	8	35516	8	35516		PCR amplification failed
A35	Xiangshan	6.27	Nestling	Routine sampling	92744	11	82129	11	35516	10	35439		PCR amplification failed
A36	Xiangshan	6.27	Nestling	Routine sampling	193055	6	172538	6	35516	6	35516		PCR amplification failed
A44	Xiangshan	6.29	Nestling	Routine sampling	102476	8	99323	8	35516	7	35512		49053	13	45196	9	21475
A45	Xiangshan	6.29	Nestling	Routine sampling	108012	16	105557	16	35516	16	35516		61181	15	56520	No target prey
A47	Xiangshan	6.29	Nestling	Routine sampling	56172	19	53718	19	35516	19	35516		43331	23	42637	4	21475
A48	Xiangshan	6.29	Nestling	Routine sampling	49054	5	46263	5	35516	5	35516		PCR amplification failed
A49	Xiangshan	6.29	Nestling	Routine sampling	56186	3	55668	3	35516	3	35516		PCR amplification failed
A51	Xiangshan	6.29	Nestling	Routine sampling	50535	19	48414	19	35516	15	30820		46697	41	45881	8	21475
A52	Xiangshan	6.29	Nestling	Routine sampling	45945	12	45166	12	35516	10	33843		53651	40	50876	Non target prey excluded
A53	Xiangshan	6.29	Nestling	Routine sampling	49776	5	48738	5	35516	5	35516		PCR amplification failed
A54	Xiangshan	7.2	Nestling	Routine sampling	98641	7	96098	7	35516	5	35494		PCR amplification failed
A55	Xiangshan	7.2	Nestling	Routine sampling	PCR amplification failed					—	—		90094	36	82807	No target prey
A56	Xiangshan	7.2	Nestling	Routine sampling	137026	16	130333	16	35516	15	35514		49641	39	45763	No target prey
A57	Xiangshan	7.2	Nestling	Routine sampling	59147	17	57573	17	35516	13	22648		49193	37	48039	No target prey
A58	Xiangshan	7.2	Nestling	Routine sampling	57068	12	53933	12	35516	8	27586		54712	32	54069	No target prey
A60	Xiangshan	7.2	Nestling	Routine sampling	50616	9	48976	9	35516	9	35516		PCR amplification failed
A61	Nanji	5.24	Nestling	Banding collection	81191	8	80350	8	35516	6	9583		62646	10	58500	No target prey
A62	Nanji	5.24	Nestling	Banding collection	66151	6	65496	No target prey		—	—		52195	3	51608	No target prey
A63	Nanji	5.24	Nestling	Banding collection	75390	12	73388	12	35516	7	26169		52377	178	48343	No target prey
A64	Nanji	5.24	Breeding	Banding collection	75182	11	72177	11	35516	2	11		51843	13	48495	No target prey
A65	Nanji	5.24	Breeding	Banding collection	62324	6	60031	6	35516	4	35285		68622	18	63904	6	21475
A66	Nanji	5.24	Breeding	Banding collection	83253	11	79443	11	35516	8	34995		54498	60	50535	No target prey
A69	Nanji	5.31	Breeding	Banding collection	87136	7	85537	7	35516	7	35516		PCR amplification failed
A70	Nanji	5.31	Breeding	Banding collection	48950	7	48283	7	35516	6	35514		PCR amplification failed
A73	Nanji	5.31	Breeding	Banding collection	64048	8	62224	8	35516	8	35516		PCR amplification failed
A77	Nanji	5.31	Breeding	Banding collection	56817	6	56198	No target prey		—	—		48650	23	48015	No target prey
A78	Xiangshan	5.31	Breeding	Banding collection	64928	9	50400	9	35516	6	27168		49186	21	40820	19	21475
A80	Xiangshan	5.31	Breeding	Banding collection	48221	3	47779	No target prey		—	—		PCR amplification failed
A81	Xiangshan	5.31	Breeding	Banding collection	PCR amplification failed					—	—		48650	13	52742	No target prey
A82	Xiangshan	5.31	Breeding	Banding collection	60644	11	48397	11	35516	8	21406		49186	36	93880	No target prey
A83	Xiangshan	5.31	Breeding	Banding collection	72290	5	71559	5	35516	1	10		48650	1	51434	No target prey
A84	Xiangshan	5.31	Breeding	Banding collection	50993	6	50452	6	35516	2	144		49186	1	53043	No target prey

## Sheet: TableS3
Table S3 Summary of dominant fish species in surrounding waters of Xiangshan Island based on regional fishery surveys.
Survey year and season	Dominant fish species (fishery survey)
May in 2016	Ctenotrypauchen chinensis, Amblychaeturichthys hexanema, and Parachaeturichthys polynema
August in 2016	Harpadon nehereus, Miichthys miiuy, and Collichthys lucidus, Coilia ectenes and Ctenotrypauchen chinensis
April in 2024	Harpadon and Coilia nasus, Odontamblyopus lacepedii, Setipinna tenuifilis, and Collichthys lucidus
